# Supplementary material for: Metabolic Score for Insulin Resistance Is Inversely Related to Incident Advanced Liver Fibrosis in Patients with Non-Alcoholic Fatty Liver Disease
Source: Nutrients. 2022 Jul 24;14(15):3039. doi: 10.3390/nu14153039 (PMC9330359; doi:10.3390/nu14153039)
Supplement: Supplementary file 1 [file nutrients-14-03039-s001.zip]

Archive with 1 entries (1 files):
- nutrients-1799357-supplementary.pdf
